# Supplementary material for: Visualization of consensus genome structure without using a reference genome
Source: BMC Genomics. 2017 Mar 14;18(Suppl 2):208. doi: 10.1186/s12864-017-3499-7 (PMC5374595; doi:10.1186/s12864-017-3499-7)
Supplement: Supplementary file 3 — Table S1. 15 species Lactobacillus (para)casei genome information. (XLSX 40.0 kb) [file 12864_2017_3499_MOESM3_ESM.xlsx]

## Sheet: Sheet1
Table S1. 15 species Lactobacillus (para)casei genome information.
Ring No.	Strain	BioSample	BioProject	Assembly	Size (Mb)	GC%	Chromosome	Genes	Proteins	Release Date	Modify Date	GenBank FTP
1	KL1	SAMN04378089	PRJNA307294	GCA_001514415.1	2.919	46.6	NZ_CP013921.1	2866	2683	2016-01-14	2016-01-16	ftp://ftp.ncbi.nlm.nih.gov/genomes/all/GCA_001514415.1_ASM151441v1
2	N1115	SAMN03081525	PRJNA234304	GCA_000582665.1	2.938	46.59	NZ_CP007122.1	2896	2737	2014-02-14	2015-08-18	ftp://ftp.ncbi.nlm.nih.gov/genomes/all/GCA_000582665.1_ASM58266v1
3	ATCC 393	-	PRJDB480	GCA_000829055.1	2.925	47.92	NZ_AP012544.1	2805	2574	2013-08-15	2015-08-19	ftp://ftp.ncbi.nlm.nih.gov/genomes/all/GCA_000829055.1_ASM82905v1
4	CAUH35	SAMN03892742	PRJNA290442	GCA_001191565.1	2.77	46.58	NZ_CP012187.1	2702	2509	2015-08-03	2015-08-13	ftp://ftp.ncbi.nlm.nih.gov/genomes/all/GCA_001191565.1_ASM119156v1
5	JCM 8130	-	PRJDB478	GCA_000829035.1	2.996	46.59	NZ_AP012541.1	2935	2769	2013-08-15	2015-08-19	ftp://ftp.ncbi.nlm.nih.gov/genomes/all/GCA_000829035.1_ASM82903v1
6	LOCK919	SAMN02603330	PRJNA196824	GCA_000418515.1	3.114	46.25	NC_021721.1	3031	2929	2013-07-08	2015-08-14	ftp://ftp.ncbi.nlm.nih.gov/genomes/all/GCA_000418515.1_ASM41851v1
7	12A	SAMN02472008	PRJNA68455	GCA_000309565.2	2.908	46.45	NZ_CP006690.1	2795	2685	2014-05-08	2015-08-16	ftp://ftp.ncbi.nlm.nih.gov/genomes/all/GCA_000309565.2_ASM30956v2
8	Zhang	SAMN02603933	PRJNA28537	GCA_000019245.3	2.862	46.51	NC_014334.2	2714	2608	2010-07-12	2015-08-19	ftp://ftp.ncbi.nlm.nih.gov/genomes/all/GCA_000019245.3_ASM1924v3
9	362 days, 12:02:00	SAMN02463682	PRJNA30077	GCA_000155515.2	2.939	46.4	NC_022112.1	2855	2734	2013-08-21	2015-08-15	ftp://ftp.ncbi.nlm.nih.gov/genomes/all/GCA_000155515.2_ASM15551v2
10	ATCC 334	SAMN02598528	PRJNA402	GCA_000014525.1	2.895	46.62	NC_008526.1	2902	2744	2006-10-13	2016-02-29	ftp://ftp.ncbi.nlm.nih.gov/genomes/all/GCA_000014525.1_ASM1452v1
11	W56	SAMEA2271945	PRJEB219	GCA_000318035.1	3.076	46.33	NC_018641.1	3062	2884	2012-09-14	2015-08-14	ftp://ftp.ncbi.nlm.nih.gov/genomes/all/GCA_000318035.1_ASM31803v1
12	L9	SAMN03853751	PRJNA289435	GCA_001244395.1	3.076	46.35	NZ_CP012148.1	2973	2821	2015-08-05	2015-08-20	ftp://ftp.ncbi.nlm.nih.gov/genomes/all/GCA_001244395.1_ASM124439v1
13	BL23	SAMEA2272724	PRJEA30359	GCA_000026485.1	3.079	46.33	NC_010999.1	3053	2951	2008-06-19	2015-08-12	ftp://ftp.ncbi.nlm.nih.gov/genomes/all/GCA_000026485.1_ASM2648v1
14	BD-II	SAMN02603876	PRJNA64431	GCA_000194765.1	3.07	46.33	NC_017474.1	3043	2932	2011-04-01	2015-08-13	ftp://ftp.ncbi.nlm.nih.gov/genomes/all/GCA_000194765.1_ASM19476v1
15	LC2W	SAMN02603877	PRJNA64433	GCA_000194785.1	3.039	46.36	NC_017473.1	2997	2892	2011-04-01	2015-08-13	ftp://ftp.ncbi.nlm.nih.gov/genomes/all/GCA_000194785.1_ASM19478v1
