# Supplementary material for: Visualization of consensus genome structure without using a reference genome
Source: BMC Genomics. 2017 Mar 14;18(Suppl 2):208. doi: 10.1186/s12864-017-3499-7 (PMC5374595; doi:10.1186/s12864-017-3499-7)
Supplement: Supplementary file 4 — Table S2. 73 species Helicobacter pylori genome 469 information. (XLSX 42.5 kb) [file 12864_2017_3499_MOESM4_ESM.xlsx]

## Sheet: Sheet1
Table S2. 73 species Helicobacter pylori genome information.
Ring No.	Group	Strain	Country	Area	BioSample	BioProject	Assembly	Chromosome	Size (Mb)	GC%	Genes	Proteins	Release Date	Modify Date	GenBank FTP
1	Ⅰ	NY40	Japan	EastAsia	-	PRJDB1537	GCA_000828955.1	NZ_AP014523.1	1.697	38.81	1649	1489	2014-06-05	2015-08-19	ftp://ftp.ncbi.nlm.nih.gov/genomes/all/GCA_000828955.1_ASM82895v1
2	Ⅱ	B8	Germany	Europe	SAMEA2272698	PRJEA41831	GCA_000196755.1	NC_014256.1	1.674	38.79	1611	1507	2010-06-15	2015-07-30	ftp://ftp.ncbi.nlm.nih.gov/genomes/all/GCA_000196755.1_ASM19675v1
3	Ⅰ	F30	Japan	EastAsia	-	PRJDA50591	GCA_000270025.1	NC_017365.1	1.571	38.83	1530	1432	2011-01-08	2015-07-30	ftp://ftp.ncbi.nlm.nih.gov/genomes/all/GCA_000270025.1_ASM27002v1
4	Ⅰ	ML3	Taiwan	EastAsia	SAMD00024433	PRJDB3430	GCA_001549875.1	NZ_AP014712.1	1.629	38.67	1588	1361	2015-03-07	2016-02-07	ftp://ftp.ncbi.nlm.nih.gov/genomes/all/GCA_001549875.1_ASM154987v1
5	Ⅰ	ML1	Taiwan	EastAsia	SAMD00024431	PRJDB3430	GCA_001549715.1	NZ_AP014710.1	1.63	38.69	1572	1385	2015-03-07	2016-02-07	ftp://ftp.ncbi.nlm.nih.gov/genomes/all/GCA_001549715.1_ASM154971v1
6	-	Aklavik86	Canada	NorthAmerica	SAMN02604324	PRJNA69925	GCA_000317875.1	NC_019563.1	1.494	39.25	1443	1357	2012-11-26	2015-07-30	ftp://ftp.ncbi.nlm.nih.gov/genomes/all/GCA_000317875.1_ASM31787v1
7	Ⅱ	UM299	Singapore	EastAsia	SAMN02230259	PRJNA196984	GCA_000392475.3	NC_021216.3	1.595	38.82	1550	1439	2013-05-14	2015-08-16	ftp://ftp.ncbi.nlm.nih.gov/genomes/all/GCA_000392475.3_ASM39247v3
8	Ⅱ	UM298	Singapore	EastAsia	SAMN02641597	PRJNA196983	GCA_000439295.2	NC_021882.2	1.595	38.82	1551	1440	2013-07-23	2015-08-16	ftp://ftp.ncbi.nlm.nih.gov/genomes/all/GCA_000439295.2_ASM43929v2
9	Ⅱ	UM032	Malaysia	EastAsia	SAMN02230257	PRJNA196982	GCA_000392455.3	NC_021215.3	1.594	38.83	1549	1438	2013-05-14	2015-08-16	ftp://ftp.ncbi.nlm.nih.gov/genomes/all/GCA_000392455.3_ASM39245v3
10	-	BM012B	Australia	Australia	SAMN02736818	PRJNA245316	GCA_000685705.1	NZ_CP007605.1	1.659	38.88	1626	1490	2014-05-08	2015-07-31	ftp://ftp.ncbi.nlm.nih.gov/genomes/all/GCA_000685705.1_ASM68570v1
11	-	BM012A	Australia	Australia	SAMN02376623	PRJNA224090	GCA_000498315.1	NC_022886.1	1.66	38.88	1632	1495	2013-11-22	2015-07-31	ftp://ftp.ncbi.nlm.nih.gov/genomes/all/GCA_000498315.1_ASM49831v1
12	-	BM012S	Australia	Australia	SAMN02376624	PRJNA229079	GCA_000498335.1	NC_022911.1	1.66	38.88	1632	1495	2013-11-22	2015-07-31	ftp://ftp.ncbi.nlm.nih.gov/genomes/all/GCA_000498335.1_ASM49833v1
13	Ⅱ	35A	-	-	SAMN02299423	PRJNA34603	GCA_000178935.2	NC_017360.1	1.567	38.87	1530	1414	2010-12-29	2015-07-30	ftp://ftp.ncbi.nlm.nih.gov/genomes/all/GCA_000178935.2_ASM17893v2
14	Ⅰ	J99	USA	NorthAmerica	SAMN03487572	PRJNA281410	GCA_000982695.1	NZ_CP011330.1	1.698	39.05	1594	1491	2015-04-30	2015-08-20	ftp://ftp.ncbi.nlm.nih.gov/genomes/all/GCA_000982695.1_ASM98269v1
15	Ⅲ	UM037	Malaysia	EastAsia	SAMN02604194	PRJNA196985	GCA_000392515.3	NC_021217.3	1.693	38.89	1634	1509	2013-05-14	2015-08-16	ftp://ftp.ncbi.nlm.nih.gov/genomes/all/GCA_000392515.3_ASM39251v3
16	-	ELS37	El Salvador	NorthAmerica	SAMN02604318	PRJNA69915	GCA_000255955.1	NC_017063.1	1.665	38.89	1593	1474	2012-03-23	2015-07-30	ftp://ftp.ncbi.nlm.nih.gov/genomes/all/GCA_000255955.1_ASM25595v1
17	Ⅱ	UM066	Malaysia	EastAsia	SAMN02230271	PRJNA196986	GCA_000392535.3	NC_021218.3	1.658	38.61	1587	1474	2013-05-14	2015-08-16	ftp://ftp.ncbi.nlm.nih.gov/genomes/all/GCA_000392535.3_ASM39253v3
18	Ⅲ	F32	Japan	EastAsia	-	PRJDA50593	GCA_000270045.1	NC_017366.1	1.579	38.86	1537	1439	2011-01-08	2015-07-30	ftp://ftp.ncbi.nlm.nih.gov/genomes/all/GCA_000270045.1_ASM27004v1
19	Ⅰ	oki128	Japan	EastAsia	SAMN03081490	PRJNA215150	GCA_000600125.1	NZ_CP006822.1	1.554	38.97	1496	1364	2014-03-25	2015-07-31	ftp://ftp.ncbi.nlm.nih.gov/genomes/all/GCA_000600125.1_ASM60012v1
20	Ⅱ	XZ274	China	EastAsia	SAMN02603962	PRJNA79003	GCA_000262655.1	NC_017926.1	1.634	38.66	1590	1344	2012-05-14	2015-07-30	ftp://ftp.ncbi.nlm.nih.gov/genomes/all/GCA_000262655.1_ASM26265v1
21	Ⅱ	83	-	-	SAMN00189522	PRJNA34609	GCA_000213135.1	NC_017375.1	1.617	38.72	1562	1441	2011-05-11	2015-07-30	ftp://ftp.ncbi.nlm.nih.gov/genomes/all/GCA_000213135.1_ASM21313v1
22	Ⅱ	OK310	Japan	EastAsia	-	PRJDB694	GCA_000348885.1	NC_020509.1	1.591	38.77	1542	1446	2013-03-11	2015-07-31	ftp://ftp.ncbi.nlm.nih.gov/genomes/all/GCA_000348885.1_ASM34888v1
23	Ⅱ	52	Korea	EastAsia	SAMN02603357	PRJNA39507	GCA_000023805.1	NC_017354.1	1.569	38.94	1522	1392	2009-10-21	2015-08-18	ftp://ftp.ncbi.nlm.nih.gov/genomes/all/GCA_000023805.1_ASM2380v1
24	Ⅱ	F16	Japan	EastAsia	-	PRJDA50589	GCA_000270005.1	NC_017368.1	1.575	38.89	1531	1421	2011-01-08	2015-07-30	ftp://ftp.ncbi.nlm.nih.gov/genomes/all/GCA_000270005.1_ASM27000v1
25	Ⅰ	oki673	Japan	EastAsia	SAMN03081493	PRJNA215154	GCA_000600185.1	NZ_CP006825.1	1.595	38.83	1534	1400	2014-03-25	2015-07-31	ftp://ftp.ncbi.nlm.nih.gov/genomes/all/GCA_000600185.1_ASM60018v1
26	Ⅰ	oki154	Japan	EastAsia	SAMN03081491	PRJNA215152	GCA_000600145.1	NZ_CP006823.1	1.6	38.8	1543	1412	2014-03-25	2015-07-31	ftp://ftp.ncbi.nlm.nih.gov/genomes/all/GCA_000600145.1_ASM60014v1
27	Ⅰ	oki828	Japan	EastAsia	SAMN03081494	PRJNA215153	GCA_000600205.1	NZ_CP006826.1	1.6	38.81	1536	1399	2014-03-25	2015-07-31	ftp://ftp.ncbi.nlm.nih.gov/genomes/all/GCA_000600205.1_ASM60020v1
28	Ⅱ	oki898	Japan	EastAsia	SAMN03081495	PRJNA215151	GCA_000600225.1	NZ_CP006827.1	1.635	38.82	1563	1463	2014-03-25	2015-07-31	ftp://ftp.ncbi.nlm.nih.gov/genomes/all/GCA_000600225.1_ASM60022v1
29	Ⅱ	oki112	Japan	EastAsia	SAMN03081489	PRJNA215148	GCA_000600085.1	NZ_CP006821.1	1.638	38.81	1569	1456	2014-03-25	2015-07-31	ftp://ftp.ncbi.nlm.nih.gov/genomes/all/GCA_000600085.1_ASM60008v1
30	Ⅱ	oki102	Japan	EastAsia	SAMN03081488	PRJNA215147	GCA_000600045.1	NZ_CP006820.1	1.633	38.81	1566	1464	2014-03-25	2015-07-31	ftp://ftp.ncbi.nlm.nih.gov/genomes/all/GCA_000600045.1_ASM60004v1
31	Ⅱ	oki422	Japan	EastAsia	SAMN03081492	PRJNA215149	GCA_000600165.1	NZ_CP006824.1	1.635	38.83	1570	1441	2014-03-25	2015-07-31	ftp://ftp.ncbi.nlm.nih.gov/genomes/all/GCA_000600165.1_ASM60016v1
32	Ⅱ	India7	USA	NorthAmerica	SAMN02603026	PRJNA53321	GCA_000185185.1	NC_017372.1	1.676	38.9	1602	1487	2011-01-06	2015-07-30	ftp://ftp.ncbi.nlm.nih.gov/genomes/all/GCA_000185185.1_ASM18518v1
33	Ⅰ	F57	Japan	EastAsia	-	PRJDA50595	GCA_000270065.1	NC_017367.1	1.609	38.73	1560	1456	2011-01-08	2015-07-30	ftp://ftp.ncbi.nlm.nih.gov/genomes/all/GCA_000270065.1_ASM27006v1
34	Ⅲ	26695	-	-	SAMN02603995	PRJNA233	GCA_000008525.1	NC_000915.1	1.668	38.87	1555	1445	1997-08-06	2015-04-09	ftp://ftp.ncbi.nlm.nih.gov/genomes/all/GCA_000008525.1_ASM852v1
35	Ⅲ	Rif2	Kazakhstan	Europe	SAMN02603763	PRJNA175625	GCA_000307835.1	NC_018938.1	1.668	38.87	1630	1534	2012-10-23	2015-07-30	ftp://ftp.ncbi.nlm.nih.gov/genomes/all/GCA_000307835.1_ASM30783v1
36	Ⅲ	Rif1	Kazakhstan	Europe	SAMN02603762	PRJNA175544	GCA_000307815.1	NC_018937.1	1.668	38.87	1630	1532	2012-10-23	2015-07-30	ftp://ftp.ncbi.nlm.nih.gov/genomes/all/GCA_000307815.1_ASM30781v1
37	Ⅲ	26695	Russia	Europe	SAMN02603761	PRJNA175543	GCA_000307795.1	NC_018939.1	1.668	38.87	1632	1538	2012-10-23	2015-07-30	ftp://ftp.ncbi.nlm.nih.gov/genomes/all/GCA_000307795.1_ASM30779v1
38	Ⅱ	J166	Nashville	NorthAmerica	SAMN02736817	PRJNA245313	GCA_000685625.1	NZ_CP007603.1	1.651	38.93	1569	1466	2014-05-08	2015-07-31	ftp://ftp.ncbi.nlm.nih.gov/genomes/all/GCA_000685625.1_ASM68562v1
39	Ⅲ	26695-1CL	Japan	EastAsia	-	PRJDB1448	GCA_000829115.1	NZ_AP013356.1	1.667	38.87	1629	1541	2013-10-02	2015-08-19	ftp://ftp.ncbi.nlm.nih.gov/genomes/all/GCA_000829115.1_ASM82911v1
40	Ⅲ	26695-1CH	Japan	EastAsia	-	PRJDB1449	GCA_000829135.1	NZ_AP013355.1	1.667	38.87	1629	1541	2013-10-02	2015-08-19	ftp://ftp.ncbi.nlm.nih.gov/genomes/all/GCA_000829135.1_ASM82913v1
41	Ⅲ	26695-1	Japan	EastAsia	-	PRJDB1447	GCA_000829095.1	NZ_AP013354.1	1.668	38.87	1630	1542	2013-10-02	2015-08-19	ftp://ftp.ncbi.nlm.nih.gov/genomes/all/GCA_000829095.1_ASM82909v1
42	Ⅲ	26695-1	USA	NorthAmerica	SAMN03268385	PRJNA270700	GCA_000826985.1	NZ_CP010435.1	1.668	38.87	1630	1542	2015-01-21	2015-08-18	ftp://ftp.ncbi.nlm.nih.gov/genomes/all/GCA_000826985.1_ASM82698v1
43	Ⅲ	26695-1MET	USA	NorthAmerica	SAMN03268365	PRJNA270699	GCA_000827025.1	NZ_CP010436.1	1.667	38.87	1631	1542	2015-01-21	2015-08-19	ftp://ftp.ncbi.nlm.nih.gov/genomes/all/GCA_000827025.1_ASM82702v1
44	Ⅰ	Hp238	Taiwan	EastAsia	SAMN03154060	PRJNA265917	GCA_000817025.1	NZ_CP010013.1	1.586	38.7	1541	1413	2015-01-09	2015-08-17	ftp://ftp.ncbi.nlm.nih.gov/genomes/all/GCA_000817025.1_ASM81702v1
45	Ⅰ	OK113	Japan	EastAsia	-	PRJDB693	GCA_000348865.1	NC_020508.1	1.617	38.73	1562	1429	2013-03-11	2015-07-31	ftp://ftp.ncbi.nlm.nih.gov/genomes/all/GCA_000348865.1_ASM34886v1
46	Ⅱ	Shi112	Peru	SouthAmerica	SAMN02603194	PRJNA94347	GCA_000277405.1	NC_017741.1	1.663	38.77	1607	1499	2012-04-19	2015-07-30	ftp://ftp.ncbi.nlm.nih.gov/genomes/all/GCA_000277405.1_ASM27740v1
47	Ⅱ	29CaP	Mexico	NorthAmerica	SAMN03144734	PRJNA264984	GCA_001433495.1	NZ_CP012907.1	1.667	38.81	1617	1451	2015-11-05	2016-03-22	ftp://ftp.ncbi.nlm.nih.gov/genomes/all/GCA_001433495.1_ASM143349v1
48	Ⅱ	HUP-B14	Spain	Europe	SAMN02603197	PRJNA95277	GCA_000259235.1	NC_017733.1	1.599	39.05	1542	1437	2012-04-19	2015-07-30	ftp://ftp.ncbi.nlm.nih.gov/genomes/all/GCA_000259235.1_ASM25923v1
49	Ⅱ	Sat464	Peru	SouthAmerica	SAMN02603200	PRJNA49453	GCA_000148915.1	NC_017359.1	1.56	39.11	1516	1424	2010-10-01	2015-07-30	ftp://ftp.ncbi.nlm.nih.gov/genomes/all/GCA_000148915.1_ASM14891v1
50	Ⅱ	B38	France	Europe	SAMEA3138296	PRJNA39685	GCA_000091345.1	NC_012973.1	1.577	39.16	1545	1432	2009-07-15	2015-07-30	ftp://ftp.ncbi.nlm.nih.gov/genomes/all/GCA_000091345.1_ASM9134v1
51	Ⅱ	7C	Mexico	NorthAmerica	SAMN03144736	PRJNA264984	GCA_001433515.1	NZ_CP012905.1	1.624	39.02	1549	1418	2015-11-05	2016-03-22	ftp://ftp.ncbi.nlm.nih.gov/genomes/all/GCA_001433515.1_ASM143351v1
52	Ⅰ	Cuz20	Peru	SouthAmerica	SAMN02603204	PRJNA49029	GCA_000148895.1	NC_017358.1	1.635	38.86	1580	1487	2010-10-01	2015-07-30	ftp://ftp.ncbi.nlm.nih.gov/genomes/all/GCA_000148895.1_ASM14889v1
53	Ⅰ	Shi417	Peru	SouthAmerica	SAMN02603193	PRJNA94345	GCA_000277365.1	NC_017739.1	1.666	38.77	1586	1490	2012-04-19	2015-07-30	ftp://ftp.ncbi.nlm.nih.gov/genomes/all/GCA_000277365.1_ASM27736v1
54	Ⅰ	SouthAfrica7	South Africa	Africa	SAMN02603025	PRJNA53319	GCA_000185245.1	NC_017361.1	1.654	38.5	1569	1458	2011-01-06	2015-07-30	ftp://ftp.ncbi.nlm.nih.gov/genomes/all/GCA_000185245.1_ASM18524v1
55	Ⅰ	Gambia94/24	USA	NorthAmerica	SAMN02603024	PRJNA53317	GCA_000185205.1	NC_017371.1	1.71	39.13	1627	1538	2011-01-06	2015-07-30	ftp://ftp.ncbi.nlm.nih.gov/genomes/all/GCA_000185205.1_ASM18520v1
56	Ⅰ	BM013B	Australia	Australia	SAMN02736816	PRJNA245314	GCA_000685745.1	NZ_CP007606.1	1.604	38.96	1551	1452	2014-05-08	2015-07-31	ftp://ftp.ncbi.nlm.nih.gov/genomes/all/GCA_000685745.1_ASM68574v1
57	Ⅰ	BM013A	Australia	Australia	SAMN02736809	PRJNA245284	GCA_000685665.1	NZ_CP007604.1	1.604	38.96	1551	1453	2014-05-08	2015-07-31	ftp://ftp.ncbi.nlm.nih.gov/genomes/all/GCA_000685665.1_ASM68566v1
58	Ⅰ	SouthAfrica20	South Africa	Africa	SAMN02604293	PRJNA209860	GCA_000590775.1	NC_022130.1	1.623	38.58	1552	1361	2013-08-21	2015-07-31	ftp://ftp.ncbi.nlm.nih.gov/genomes/all/GCA_000590775.1_ASM59077v1
59	Ⅰ	Santal49	India	India	SAMN02604322	PRJNA69921	GCA_000224575.1	NC_017376.1	1.608	39	1544	1440	2011-08-26	2015-07-30	ftp://ftp.ncbi.nlm.nih.gov/genomes/all/GCA_000224575.1_ASM22457v1
60	Ⅰ	PeCan4	Peru	SouthAmerica	SAMN02603203	PRJNA49027	GCA_000148875.1	NC_014555.1	1.63	38.94	1565	1467	2010-10-01	2015-07-30	ftp://ftp.ncbi.nlm.nih.gov/genomes/all/GCA_000148875.1_ASM14887v1
61	Ⅰ	PeCan18	Peru	SouthAmerica	SAMN02603196	PRJNA95275	GCA_000277425.1	NC_017742.1	1.661	39.01	1581	1480	2012-04-19	2015-07-30	ftp://ftp.ncbi.nlm.nih.gov/genomes/all/GCA_000277425.1_ASM27742v1
62	Ⅰ	Puno120	Peru	SouthAmerica	SAMN02604320	PRJNA69917	GCA_000224535.1	NC_017378.1	1.625	38.93	1546	1436	2011-08-26	2015-07-30	ftp://ftp.ncbi.nlm.nih.gov/genomes/all/GCA_000224535.1_ASM22453v1
63	Ⅰ	P12	Germany	Europe	SAMN02603595	PRJNA32291	GCA_000021465.1	NC_011498.1	1.674	38.81	1612	1475	2008-10-30	2015-07-30	ftp://ftp.ncbi.nlm.nih.gov/genomes/all/GCA_000021465.1_ASM2146v1
64	Ⅰ	Aklavik117	Canada	NorthAmerica	SAMN02604323	PRJNA69923	GCA_000315955.1	NC_019560.1	1.614	38.8	1549	1452	2012-11-26	2015-07-30	ftp://ftp.ncbi.nlm.nih.gov/genomes/all/GCA_000315955.1_ASM31595v1
65	Ⅰ	Lithuania75	USA	NorthAmerica	SAMN02603023	PRJNA53323	GCA_000185225.1	NC_017362.1	1.625	38.91	1567	1434	2011-01-06	2015-07-30	ftp://ftp.ncbi.nlm.nih.gov/genomes/all/GCA_000185225.1_ASM18522v1
66	Ⅰ	Shi169	Peru	SouthAmerica	SAMN02603195	PRJNA94507	GCA_000277385.1	NC_017740.1	1.617	38.86	1559	1460	2012-04-19	2015-07-30	ftp://ftp.ncbi.nlm.nih.gov/genomes/all/GCA_000277385.1_ASM27738v1
67	Ⅰ	SJM180	Peru	SouthAmerica	SAMN02603202	PRJNA49025	GCA_000148855.1	NC_014560.1	1.658	38.9	1579	1488	2010-10-01	2015-07-30	ftp://ftp.ncbi.nlm.nih.gov/genomes/all/GCA_000148855.1_ASM14885v1
68	Ⅰ	Puno135	Peru	SouthAmerica	SAMN02604321	PRJNA69919	GCA_000224555.1	NC_017379.1	1.646	38.83	1585	1493	2011-08-26	2015-11-25	ftp://ftp.ncbi.nlm.nih.gov/genomes/all/GCA_000224555.1_ASM22455v1
69	Ⅰ	v225d	USA	NorthAmerica	SAMN00003101	PRJNA36609	GCA_000093185.1	NC_017355.1	1.588	38.98	1534	1422	2010-06-03	2015-07-30	ftp://ftp.ncbi.nlm.nih.gov/genomes/all/GCA_000093185.1_ASM9318v1
70	Ⅰ	2017	India	India	SAMN02603712	PRJNA62769	GCA_000192315.1	NC_017374.1	1.548	39.3	1506	1382	2011-03-15	2015-07-30	ftp://ftp.ncbi.nlm.nih.gov/genomes/all/GCA_000192315.1_ASM19231v1
71	Ⅰ	908	India	India	SAMN02604189	PRJNA50869	GCA_000148665.1	NC_017357.1	1.55	39.3	1501	1360	2010-09-24	2015-07-30	ftp://ftp.ncbi.nlm.nih.gov/genomes/all/GCA_000148665.1_ASM14866v1
72	Ⅰ	2018	India	India	SAMN02603713	PRJNA62771	GCA_000192335.1	NC_017381.1	1.563	39.29	1516	1393	2011-03-15	2015-07-30	ftp://ftp.ncbi.nlm.nih.gov/genomes/all/GCA_000192335.1_ASM19233v1
73	Ⅰ	G27	USA	NorthAmerica	SAMN02604237	PRJNA31341	GCA_000021165.1	NC_011333.1	1.653	38.9	1588	1472	2008-10-03	2015-07-30	ftp://ftp.ncbi.nlm.nih.gov/genomes/all/GCA_000021165.1_ASM2116v1
